# Supplementary material for: Panose prevents acute-on-chronic liver failure by reducing bacterial infection in mice
Source: J Clin Invest. 2025 Jun 3;135(14):e184653. doi: 10.1172/JCI184653 (PMC12259250; doi:10.1172/JCI184653)
Supplement: Supporting data values [file jci-135-184653-s257.xlsx]

## Sheet: Figure1B
Group	Isodeoxycholic acid	Urobilin	Valylhistidine	LysoPC(16:1(9Z)/0:0)	Leucyl-Methionine	LysoPA(16:0/0:0)	N-[(3a,5b,7b)-7-hydroxy-24-oxo-3-(sulfooxy)cholan-24-yl]-Glycine	Diethyl phthalic acid	Glycyl-Methionine	Tyrosyl-Alanine	alpha-Tocotrienol	LysoPE(0:0/18:3(6Z,9Z,12Z))	Deoxyuridine	Ethyl glucuronide	Glycerophosphoinositol	MG(22:5(7Z,10Z,13Z,16Z,19Z)/0:0/0:0)	5b-Cholestane-3a,7a,12a,23S,25-pentol	Glycoursodeoxycholic acid	2-Stearoylglycerophosphoglycerol	LysoPE(18:2(9Z,12Z)/0:0)	Enterolactone	Taurocholic acid	Guanidoacetic acid	3-Oxocholic acid	Sucralose	LysoPE(20:2(11Z,14Z)/0:0)	3-Phenyl-1-propanol	LysoPE(14:0/0:0)	LysoPE(15:0/0:0)	Hyocholic acid	Glycocholic acid	Hexadecyl Benzoic acid	Eriodictyol	N-Methyl-L-proline	Furosemide	LysoPE(16:0/0:0)	Argininosuccinic acid	Dopaquinone	5-Hydroxylysine	Prostaglandin E2	gamma-Glutamylmethionine	L-Cystathionine	Kynurenic acid	LysoPE(18:1(9Z)/0:0)	LysoPC(14:0/0:0)	Didemethylcitalopram	Luteolinidin	2-Fucosyllactose	Threonylphenylalanine
Uninfected	101000000	1289244	1334.73	4910.37	1966.71	129535	189435	785.029	0	861918	527.225	6694.66	0	148752	0	795382	94238.6	13032.6	16818.8	87948.9	2697.88	690317	50820.2	145736	2932.94	1821.1	0	350516	3660698	375584	40650.3	53796.2	690.751	6172.29	73368.1	14023279	27753.5	0	7512.44	67421.5	0	0	55.0719	1070619	283454	55241.9	0	0	1086.04
Uninfected	36364311	26809686	2006.69	156087	755.744	6307456	103792	2865.48	0	1439.93	18556.9	20789.2	0	583.674	0	39082.8	264101	1168.11	5480.48	88508.6	454.771	77623.1	4814.65	14937187	6647.83	4018.69	1819.7	155663	6107438	49608804	56872.4	6604732	8367.63	9303.41	27185231	17675460	37446.1	32407.2	11456.5	58079.1	0	1339.4	199.975	689795	282905	0	507.371	0	568.797
Uninfected	55694.5	156181	2908.87	14603.9	30887.8	186619	16962.4	345.115	183630	7.7177	4247.56	13410.4	0	12682.1	453728	1792.43	33978.8	8551.38	1450.37	12280186	0	774047	0	3275621	0	2045366	189.572	14512.6	159390	21782285	52490.2	1709456	790.626	11597.2	3365201	18308473	91294.9	0	15165.4	34311.3	2846.44	6266.54	4723.33	6650757	117422	0	30511.5	14291	53912.2
Uninfected	21584072	5565104	774.933	32713.1	1778.22	3565.07	105309	14408.7	0	41321.7	13509.9	147.369	0	102.41	0	721857	240435	13226.7	30835.8	18650	16472.1	490709	100382	51362.5	84528	1106.41	0	81109.6	805088	175926	16451.6	32579.8	2069.03	3913.73	3596732	2102750	21609.2	549.163	12701.6	179514	1281.63	5089.72	1027.39	291511	77558.5	726960	0	0	1101.06
Uninfected	21174773	20827266	5902.72	20790.2	2520.31	76243.5	47151.7	2648.51	52919.6	0	972.078	2241.54	0.076799	27420.9	0	101448	80554.3	6494.71	11251	293892	3324.91	50002.3	10909.2	22847.5	998.343	79237.3	0	408012	2339205	502105	46197.7	59807.3	5235.32	2315.59	5901716	18024821	27865.6	53281.5	14205.4	82087.4	0	1442.93	0	1369279	177522	777.646	0	0	773.047
Uninfected	0	13351779	3574.74	47158	7489.28	2932.02	7888.19	2813.23	0	216.68	1114708	4341.86	0	9462.99	1423.72	4055.12	46940	2484.88	0	36696.3	0	11217.2	40231.8	25012.7	65886.4	3755.37	461.704	1314880	3780120	79251.6	1955.07	13905.5	427.771	29014.7	101824	14934120	11800.4	0	12318.1	79387.6	720.407	4787.66	607.508	679165	91846.8	176476	0	0	530.015
Uninfected	12291.5	105332	7887.65	29166.7	135988	101876	3037.26	9631.75	7814.25	1711.28	9771.99	2248.96	0	928.202	4874.01	0	113786	14068.9	0	8580.56	536.851	7060.36	2263.96	3457390	25675.6	212.542	5004.46	20489	141659	22753027	15891.5	678538	712.392	4545.74	190844	3118046	20947.4	0	11769.5	56516.1	2230.79	4155.67	29.5965	28306.6	56175.3	896.734	2913.73	0	2163.72
Uninfected	0	0.201845	2408.84	499858	7467.01	30300.5	495370	8028.52	0	0	14565.7	40034	477.706	0	765.867	0	8784.66	12611.6	1074	4573.83	0	35186.5	0	137973	214.251	576.727	526.539	97512.1	1701686	592527	6051.39	78124.6	4530.8	70.2213	6368748	10327580	8591.71	0	4679.26	75832.9	0	4800.25	735.851	309041	197852	916.188	14612.9	0	888.271
Uninfected	20328.6	212.159	871.595	7220.57	5565.12	68339.6	327167	1774.97	0	414.436	6598.06	1998.29	0	499.993	7865.31	0	40288.9	4291.74	596.695	122650	2617.06	801436	0	12507.3	21.4488	2498.67	0	1426.42	139595	50028597	5626801	4588647	4689.13	1066.44	9196290	1216520	13244.1	0	11085.8	25141.3	0	759.371	75130.3	224518	58038.4	55105.2	7065.11	0	784.793
Uninfected	234499	15866281	8502.43	16911.5	186700	9370.03	23017.7	8810.32	0	690.934	22226.5	1906.74	0	0	0	12998.5	61904.7	0	0	98095.3	2290.65	32875.3	11356.8	8225145	4915.56	80477.1	31.0535	90822.9	869804	27314339	0	937392	3728.87	1622.82	9431968	6587349	24888.5	20575.6	5448.16	62912.9	0	10303	636.576	601046	89940.3	3919230	2890.8	0	113.645
Uninfected	0	0	7177.7	60716.4	137439	497.21	6188.21	32578.9	0	550.562	0	10504.7	0	0	0	0	3993.25	9121.67	0	137470	0	35210.7	0	345.232	0	9235.88	26.2936	33548.8	270065	706189	282025	0	0	582.725	10808.6	7794985	46637.7	355.881	10000.4	80226.2	1231.1	495.965	12311.3	951294	103025	0	21.0325	242849	1076.14
Uninfected	814.736	152563	20900.8	54502.8	460705	125038	9393.97	13623	0	620.021	133401	14719.2	663.818	0	3831.68	0	1709.5	36113.5	0	12553.6	371.402	1321.19	0	35765.3	0	4145.17	728.2	12271.1	111812	2002564	4380.53	825995	4255	1021.01	5295269	2263236	63649	0	5628.65	31049	19134.5	8586.1	111.367	535081	192460	267.591	1443.78	407.723	1596.01
Infected	367.58	3313534	484.953	43789.8	5045.61	47036.5	295000000	771.462	883.252	182.993	10978.6	179719	26219.8	3539.52	4497.59	412.95	53210.7	7405672	36950.4	291480	2076.76	252144	2198.63	70068.7	40211.9	29336.3	1147.41	125338	712326	5791140	88613.8	82100.8	1142.86	9975.71	242786	6816090	23205.4	430.905	6654.67	35217.8	1849.97	12994.2	5376.48	1129463	86472.4	0	0	693.961	1168.45
Infected	2666.06	719.291	641.878	13381.1	1179.95	60610.8	485000000	636.968	0	0	8844.38	40211.5	0	0	0	1100.7	107614	74970161	217803	2852.37	1999	208608	0	2288.76	0	0	0	0	23043.8	23824241	1246526	612885	1859.57	1628.97	7824022	116183	16195.1	0	7057.63	67814.6	1872.82	2463.95	271499	21068.9	25937	0	0	14631.3	561.581
Infected	44322.8	160049	7151.8	18985.5	227037	6772.32	10347734	57521.4	0	381.225	204.33	760.487	0	0	0	580.293	162604	34195009	104056	236899	775.324	5204646	940.267	2359793	0	101777	1114.05	18969.8	325297	67415000	46460822	4066006	0	138.383	24844.7	1862730	36237	0	20120	60679.1	0	1661.07	0.334182	151453	124786	26030.7	0	0	1060.7
Infected	36586427	79797878	0	14671.1	2315.08	6731925	153050	1008.22	0	64857.9	7527502	114008	9.04421	2832.59	52392.9	447609	311325	214054	6951.62	30551.5	500.559	77812.6	10402.4	8208115	3264.07	2165.65	533.277	838201	4295872	30119485	13052.2	2217572	0	2254.7	1259.47	11237219	21436.5	8086.79	8205.84	67693.4	33739.3	3106.74	860.577	214803	105045	7164.51	0	703.078	886.906
Infected	12634162	18540342	0	91621.6	1043.11	83110721	74429.6	7631.22	0	94878.2	34819.6	1424868	0	5253.89	2332.85	77448.5	42478.7	400310	4124.75	63369	3779.78	266263	68997.1	99251.2	122127	773.914	0	63444.7	1975267	108095	10288.2	102197	6317.44	1296.91	15367605	5377977	128496	0	818.625	52619.8	0	552.249	440.743	246624	229546	10929.1	1567.25	0	3344104
Infected	14739600	70665978	607.281	62802	2068.24	26753477	223837	3704115	360.28	42939.2	70089.8	85299.3	0	12236.1	27614.9	2488326	108901	18750.3	15184.6	59221.7	1735.92	189632	119214	28161.9	13436	329.445	203.734	924478	5381216	261987	12518.5	5341.88	3067.75	1303.11	5484006	22312464	55932.6	0	8057.93	55674.1	35704.8	10743.7	2969.22	1159026	161336	7227.12	0	0	137.646
Infected	61568091	843639	1800.09	46324.4	889.522	88405.8	45998.6	701433	0	5517.9	2449.7	16222041	0	11342.8	0	17956.9	214125	1311243	36383.3	31475724	0	778168	66127	40562.1	42047.3	1720677	338.981	996225	4938399	4588294	10371579	325620	0	423.955	14434.5	93422398	84594.2	0	23608	59657.2	0	0	4748.53	4685483	766016	0	101.633	0	1297.68
Infected	1284.67	4774.08	2587.67	1696.9	4185.86	5090.19	201000000	2052.74	0	0	53.7108	0	0	1160.54	95158.8	369.462	6009660	135000000	335673	10225.4	2073.34	113000000	0	0	13063.7	2083.87	0	519.655	1779.64	243318	64529194	3603.59	3157.47	435.594	2999456	232247	12542.7	0	9186.24	47069.1	0	693.735	54292.4	18363.4	17998.7	0	0	730392	434.506
Infected	3623.12	32068779	4457.03	49118.5	5100.01	149730	34833.5	4538.66	0	84.5955	10805.3	14143.2	6840.06	2315.47	954.895	53653.9	21618.9	0	1356.07	100312	4157.4	173788	4078.97	623220	0	15736.8	0	791916	7833865	442683	2341.61	43047.5	7153.46	1152.8	19048908	20985747	26022.4	2470.55	12672.6	51680.9	0	21139.2	8399.82	1023236	168718	13768.3	0	0	497.218
Infected	0	141.29	1981.47	24791.4	5841.49	306922	48546.6	1070.59	0	117.161	9117.13	2281.95	0	0	224042	12263.5	176414	7346.52	0	0	2521.79	14106.3	0	351014	66.1303	0	1368	2501.96	0	24685535	66931.3	3521.51	1540.87	1438.49	2921982	105373	26904.3	0	11436.3	34711.2	0	1203.64	61639.8	11795.8	84374.9	22671	1887.49	1199.21	1129.2
Infected	45.2184	1408650	10181	30104.2	156840	1798.83	6049.72	4838.85	0	256.236	194.743	3569.86	242.412	0	12926.7	761.821	7594.14	5946.19	0	948259	0	49073.7	1017.68	0	29277.7	330165	1169.21	167071	1819474	166490	9043.96	9981.8	4260.16	19952.4	11417840	15859732	19406.4	0	9325.63	106368	477.219	1892.33	0	839663	233769	17172.6	3029.69	0	1125.31
Infected	7092334	20451146	1892.97	93034.9	2207.2	1539.1	2594.33	2500.83	0	0	856.933	0	0	1169.24	0	1313.07	30878.2	54410.9	0	214717	2391.2	549.871	56131.8	188541	20465.2	24787.1	6.59545	329475	6169914	409736	89521.4	9191.64	0	3523.93	631.042	17634676	20594.8	0	14228.2	102053	0	0	0	1167384	661892	181.389	0	0	1582.87
Infected	14496.4	1092923	1654.77	20033.6	799.29	1582790	97513.9	1915.01	0	770.601	12663.5	123372	0	10274.3	9043.28	10036.5	87821.4	8581006	31901.9	0	217.39	275616	4441.61	565231	685476	0	1797.03	158228	311254	2546315	10212.3	368557	4491.35	5474.16	7739004	3300661	18597.3	434342	5721.94	30062.1	32467.3	16640.1	0	34118.8	66552.1	85.245	0	0	1509.64
Infected	691.337	15515.3	20861.3	1020806	283720	2266.68	44825.9	9706.69	0	968.476	914.652	4018.18	4323.98	1223.17	0	365.924	10906.7	4930.68	0	410484	3313.77	5569.7	360.977	1184099	16486.5	57180	245.715	170739	2148005	6984410	14051.2	224168	0	5673.17	28733.6	18431942	6377.95	225.648	9597.61	93259	890.005	24699.7	346.473	458086	499646	239248	20544.8	0	306.189
Infected	100.679	1975.61	9608.81	1223.92	194262	675.808	241140	27302.9	0	550.555	7.61094	3497.03	0	6342.15	6484.5	0	28922.6	5183877	12204.5	164826	0	243820	0	0	273.876	59967.8	0	0	1503.12	2741000	665022	4221.9	0	13295.9	29737.3	768649	31930.7	0	13120.7	98029	0	0	142.539	93822.9	54658	0	0	28794.8	1756.57
Infected	502955	17619573	1534.58	10345.7	5304.77	23040	24263.5	5380.78	0	530.041	959.142	0	9326.02	0	0	1816.93	163083	1391.62	2597.17	47970.6	0	20777.7	7732.85	2544323	111.334	4746.26	129.386	11649.9	307910	27993229	43625.6	7233493	2668.78	2107.38	1976655	532327	28565.1	1377.57	12154.8	84501.4	0	924.2	216956	171828	87494.5	0	7792.76	51051.6	356.611
Infected	2228926	7931549	920.03	784629	3868.89	4604.49	363.475	4286.07	0	298.665	18033.1	393236	2540.67	3134.39	2281.11	437.039	29914.5	116720	0	2702972	0	755709	4640.5	590400	375.126	659198	791.663	585435	6670969	18143437	87773.6	897631	1.46506	4406.59	406.709	45013775	48811.9	0	10978.3	86858.4	0	13410.2	522.453	7205419	673318	72164.2	12407.2	0	1112.07
Infected	84993.1	101925	3516.58	227396	49748.8	4865.98	822403	3334.01	0	236.083	299.052	63222.7	872.957	0	3899.93	0	340565	9984755	36996.3	160869	0	77159709	10394	13343161	23.184	18554.4	0	133728	5174686	44726759	43221529	3601319	81.4148	5040.54	6911.39	16319589	33344.4	0	10800	60370	2144.7	4034.01	0	1276125	410587	665.64	20692.4	0	457.541
Infected	2836.45	3518.1	2474.38	843718	4444.51	126923	13120.3	1770.44	3066.9	313.024	87918.3	10928.3	942.371	374.364	963.173	0	9527.74	136901	0	352228	453.53	20932.8	84.5365	5191278	0	52755.9	501.075	96731.4	33661	18507053	43347.6	249165	592.03	1041.69	133667	15998839	52925.2	0	10440.4	72013.8	10493.2	18669.8	85273.8	800942	99665.9	18348.9	2731.08	3104.67	604.455
Infected	1106.06	7081.49	4102.31	161868	1235.37	1955.33	364530	473.815	0	171.049	0	11227.1	3846.27	0	3676.41	0	52634.1	3100827	7749.94	68236.1	0	87584	840.003	0	0	7642.69	0	65875.3	1255002	21125.2	252385	67811.3	12183.2	80631.4	44668090	18018237	25990.3	0	14455.8	37929.4	8561.55	12543	36.4136	811218	601891	10104.3	0	543.819	2496.87
Infected	0	11918790	4266.42	124991	93.9042	1917.35	15136.3	2572.08	0	2535.88	3342.53	708.081	12157.5	1256.01	24933.4	1875.55	25077.7	5367.23	1149.6	81685	0	11870	3673.69	1658.13	23272.6	12583.1	1015.03	508690	3703963	41706.9	6516.84	40857.7	1792.28	929.449	2109796	15618330	18724	1134.38	10935.6	101416	43333	14567.8	545.368	1370320	343338	225.502	0.96082	562.895	3348257
Infected	131.178	19699.3	2199.89	4889	220.644	353.779	496.616	138.352	0	0	718.803	45031.8	0	391.96	793.732	0	8438.99	2841.64	0	384585	271.182	14496.6	18704.6	30517.4	0	81504.6	101.606	11758.5	6563.31	229462	3975.63	7784.32	702.387	8028.26	76564.9	2449098	21269.5	0	14329.3	79399.4	0	1891.65	21875.7	960236	138790	111200	4174.14	2220.53	283.915
Infected	111559	1523337	2782.49	28536.3	0	1254.12	963.637	4946.4	595.723	45437.3	109107	0	0	10726.7	0	0	40442.7	0	0	25248	0	0	60138.5	0	10164.9	4517.08	1351.62	459417	1937915	1351.07	4579.89	835.126	0	5723.1	0	22877671	35766.7	950.122	22469.4	101831	1756.93	593.503	6463.41	468225	193181	558.048	311.036	0	347558
Infected	832.794	0	2032.63	3927.17	82959.1	419.065	6236.45	708.514	0	0	0	151954	0	0	3035.87	0	53042.9	1104.65	0	78265.2	0	627976	278.94	0	0	58639.3	0	84.0144	7422.88	838222	14096.4	52327.5	163.422	31789.5	56980.8	18842862	42328.7	0	15760	79198.1	51.1462	1377.24	718.14	2136828	201175	4830.12	2327.43	353008	1197.5
Infected	1837.25	1554773	4459.94	140588	1748.27	10634.5	10829.8	760.969	88.2477	0	462.166	9973.6	175.404	391.089	0	0	95608.9	6688.63	794.27	59030.4	9045.61	134734	1176.83	1053.11	3175.79	1281.43	1264.35	72947	164785	568418	6876.56	620019	1695.84	3837.27	3006061	7901135	14533.5	1655.07	9625.8	42669.7	0	4777.22	559.967	1523846	192904	904.03	4846.26	0	583.484
Infected	243.147	0	11362.8	45166.9	475453	47201.5	30982.5	5430.16	0	0	2020.28	91361.8	18655.6	0	10810.8	0	3635.94	8844.1	98.995	1425027	364.316	910.123	0	4299.37	499.671	448981	549.779	19326.2	38601.8	253620	3715.85	388010	6293.76	1586.22	10386479	5340824	17054	0	7535.24	59107.3	15494.6	6008.71	208.763	528103	211190	0	19579.4	1047.99	580.282
Infected	0	0	7086.46	11609.3	258502	937.488	2941578	41006.6	0	286.327	0	6245.01	0	0	5093.58	0	87382.4	9418008	36718.7	72028.4	0	28884.8	0	0	99513.3	38494.1	0	0	2965.4	523.065	171850	0	315.699	1500.32	53237.6	692299	22337.3	0	10422.6	62171.8	327.344	1043.33	3.94834	110638	66224.5	3807.35	445.143	120860	379.351
Infected	19304504	18320726	0	150210	4375.11	9260.33	247344	4759.55	1617.54	455.038	6768.65	39935.1	0	800.446	0	442534	64511.3	1868.34	16835.9	173005	131.138	463408	10946	31980.9	177550	622.273	0	168421	190654	44882.1	9754.84	12577.9	121.019	1624.44	93179.9	5645873	16147.6	357289	12949	33196.1	615.639	4269.05	268.039	699574	110875	63917.1	0	0	2535.13
[truncated: 16 more columns]

## Sheet: Figure1D
Uninfected	Infected		Mean
1742.27	0		Uninfected	Infected
5375579	36381.3		462177	23788.3
54229	0
0	0
101160	0
0	231357
0	0
0	1760.14
94.3292	0
4686.37	1851.68
4515.88	6665.29
4118.76	0
	45465.6
	63952.5
	1101.65
	1922.8
	164419
	0
	0
	126.902
	0
	0
	92083.9
	0
	18985.8
	0
	0
	0

## Sheet: Figure1E
Uninfected	Infected
2067	384
8763	114
7101	321
4152	1083
13389	882
5214	306
1020	153
3483	1248
4338	147
40827	348
11634	732
2265	288
	99
	2397
	171
	738
	3657
	798
	117
	3651
	513
	420
	705
	501
	594
	591
	552
	1164

## Sheet: Figure1G
Uninfected-Sham	Infected-CLP
939	1431
2115	0
1275	849
1242	843
852	0
5568	0
837	0
	930
	858
	870
	0

## Sheet: Figure1I
Time(day)	Sham+PBS	Sham+Panose	CLP+PBS	CLP+Panose
10	0
10	0
10	0
10	0
10	0
10		0
10		0
10		0
10		0
10		0
0.508333			1
0.477778			1
0.471528			1
0.224306			1
0.788194			1
0.849306			1
0.848611			1
1.91667			1
2.06042			1
4.45903			1
0.736806				1
1.24167				1
0.917361				1
0.725694				1
2.05486				1
3.95417				1
4.91389				1
5.92431				1
10				0
10				0

## Sheet: Figure1K
Sham+PBS	Sham+Panose	CLP+PBS	CLP+Panose
9.6	10.5	17.2	14.1
10.7	11.4	18	16.4
10.6	10.9	16.4	13.2
9.2	10	17.8	14.7
9.7	10.4	17.5	15.6

## Sheet: Figure1L
ALT(U/L)	Sham+PBS	Sham+Panose	CLP+PBS	CLP+Panose
	32.7	16.5	116	106
	24.6	20.4	132	72
	34.8	29.4	140	42
			138	82
			180	94
			106	62
			74	70
			134	60
			135.6	64.8
			144.8	113.2
			166	92.4
			229.6	48.8
			119.2	89.2
			148.8	95.2
AST(U/L)	Sham+PBS	Sham+Panose	CLP+PBS	CLP+Panose
	46.5	41.7	170	168
	41.4	57.3	170	136
	52.8	67.8	256	130
			190	158
			204	134
			170	104
			160	80
			192	118
			166.8	54.4
			155.2	128.4
			153.6	114.4
			221.2	134.4
			126.8	101.6
			164	97.6
ALP(U/L)	Sham+PBS	Sham+Panose	CLP+PBS	CLP+Panose
	11.4	13.6	39	20.4
	11.2	14.8	28.8	14.1
	14.8	11.1	24	13.5
	13.5	11.4	23.5	12.6
	12.5	12.9	24.9	18.7
	12.1		23.9	17.7
	15.2		23.2	16.8
			22	12.8
			28.2	10.4
			30.2	13.5
			30.3	12.1
			16.4	11.2
			16.8
			16.2
			22.5
			28.5
TBIL(μmol/L)	Sham+PBS	Sham+Panose	CLP+PBS	CLP+Panose
	7.56	10.21	14.08	11.25
	8.77	9.53	19.9	10.76
	7.88	8.09	12.94	12.32
	8.05	8.5	19.5	10.86
	8.54	7.78	18.92	9.43
	6.05		11.08	9.76
	7.77		10.81	10.21
			10.9	9.16
			9.19	12.63
			17.72	9.88
			10.36	9.26
			12.32	10.15
			16.23
			11.57
			10.01
			26.28
DBIL(μmol/L)	Sham+PBS	Sham+Panose	CLP+PBS	CLP+Panose
	1.19	1.11	4.92	1.69
	1.12	0.78	2.29	1.96
	0.32	1.86	2.5	1.62
	1.71	0.59	1.92	0.59
	1.37	0.16	2.04	0.85
	0.16		1.25	1.24
	0.97		1.63	0.98
			2.35	1.3
			1.39	1.37
			4.8	0.6
			2.79	1.3
			2.22	0.4
			3.27
			1.5
			1.39
			1.38

## Sheet: Figure2A
Comp 1	Uninfected	Infected	Comp 2	Uninfected	Infected		plsda_importancepre
	-8.58819	1.75246		12.1196	1.71337			x
	-5.49942	2.31117		10.0339	1.65424		comp 1	0.0871390388073585
	-1.47441	4.06914		8.21316	-1.8871		comp 2	0.0715434171476715
	-20.1476	4.89527		-8.57294	-1.26149
	-1.07641	2.50549		6.9019	0.469165
	-20.383	3.8634		-8.34402	0.292831
	-6.12139	1.38119		7.66667	2.14143
	-12.9554	5.85902		0.0725717	-0.876638
	-7.13798	8.82255		12.1015	-0.477543
	-0.592301	4.46293		5.93723	-0.51387
	-0.756124	-3.33402		6.78528	-18.7283
	0.693057	1.38948		3.79019	2.51815
		1.88025			1.65734
		2.28975			1.45431
		5.41158			-1.9232
		7.81828			-1.96221
		2.07235			1.34936
		4.67824			-0.155566
		2.83421			-5.29583
		-0.266312			-13.8614
		1.74135			-8.08955
		1.7413			-10.7218
		2.93646			-1.79827
		3.46443			-1.9715
		1.58871			2.04117
		3.10106			1.07855
		2.98312			-2.57534
		1.78624			-0.975348

## Sheet: Figure2B
taxa.percents
OTU ID	Infected	Uninfected
d__Bacteria; k__unclassified_d__Bacteria; p__Firmicutes; c__Bacilli; o__Lactobacillales; f__Enterococcaceae; g__Enterococcus	0.232199	0.142776
d__Bacteria; k__unclassified_d__Bacteria; p__Bacteroidota; c__Bacteroidia; o__Bacteroidales; f__Bacteroidaceae; g__Bacteroides	0.179984	0.184602
d__Bacteria; k__unclassified_d__Bacteria; p__Proteobacteria; c__Gammaproteobacteria; o__Enterobacterales; f__Enterobacteriaceae; g__Escherichia-Shigella	0.101459	0.137733
d__Bacteria; k__unclassified_d__Bacteria; p__Firmicutes; c__Negativicutes; o__Veillonellales-Selenomonadales; f__Veillonellaceae; g__Veillonella	0.144873	0.0205748
d__Bacteria; k__unclassified_d__Bacteria; p__Firmicutes; c__Clostridia; o__Oscillospirales; f__Ruminococcaceae; g__Faecalibacterium	0.0308056	0.06948
d__Bacteria; k__unclassified_d__Bacteria; p__Firmicutes; c__Negativicutes; o__Veillonellales-Selenomonadales; f__Selenomonadaceae; g__Megamonas	3.45228e-05	0.0868121
d__Bacteria; k__unclassified_d__Bacteria; p__Proteobacteria; c__Gammaproteobacteria; o__Enterobacterales; f__Enterobacteriaceae; g__Klebsiella	0.0357504	0.0441844
d__Bacteria; k__unclassified_d__Bacteria; p__Actinobacteriota; c__Actinobacteria; o__Bifidobacteriales; f__Bifidobacteriaceae; g__Bifidobacterium	0.0153843	0.0304698
d__Bacteria; k__unclassified_d__Bacteria; p__Firmicutes; c__Bacilli; o__Lactobacillales; f__Lactobacillaceae; g__Limosilactobacillus	0.0104845	0.0315432
d__Bacteria; k__unclassified_d__Bacteria; p__Firmicutes; c__Bacilli; o__Lactobacillales; f__Streptococcaceae; g__Streptococcus	0.0309702	0.00816773
others	0.218056	0.243657

## Sheet: Figure2C
Uninfected	Infected
0	0
0.01044	0
0.2522	0
0	0
0.5953	0
0	0
0.1833	0
0	0
2.579e-05	0.0001547
0	2.579e-05
0.0002579	0
2.579e-05	0
	0
	0
	0
	0
	0
	2.579e-05
	0
	0
	0
	0
	0.0006962
	0
	0
	0.0002063
	0
	0

[truncated: 102 more sheets: Figure2D, Figure2E, Figure2F, Figure2G, Figure2H, Figure3D, Figure3E, Figure3G, Figure4A, Figure4B, Figure5B, Figure5E, Figure5F, Figure5H, Figure6A, Figure6B, Figure6C, Figure6D, Figure6E, Figure6F …]
